# Supplementary material for: Structure–Property Relevance of Two Pairs of Isomeric Steviol Rebaudiosides and the Underlying Mechanism
Source: Foods. 2025 May 28;14(11):1917. doi: 10.3390/foods14111917 (PMC12155493; doi:10.3390/foods14111917)
Supplement: Supplementary file 1 [file foods-14-01917-s001.zip]

Archive with 1 entries (1 files):
- foods-3646531-supplementary.pdf
